# Supplementary material for: Comparison of Automated and Traditional Western Blotting Methods
Source: Methods Protoc. 2023 Apr 20;6(2):43. doi: 10.3390/mps6020043 (PMC10142486; doi:10.3390/mps6020043)
Supplement: Supplementary file 1 [file mps-06-00043-s001.zip]

Archive with 1 entries (1 files):
- mps-2317422-supplementary.pdf
